# Supplementary material for: Genome-wide survey and expression analysis of the bHLH-PAS genes in the amphioxus Branchiostoma floridae reveal both conserved and diverged expression patterns between cephalochordates and vertebrates
Source: EvoDevo. 2014 Jun 3;5:20. doi: 10.1186/2041-9139-5-20 (PMC4066832; doi:10.1186/2041-9139-5-20)
Supplement: Additional file 1: Table S1 — List of PCR primers used for amplifying cDNA fragments of B. floridae bHLH-PAS genes. [file 2041-9139-5-20-S1.xls]

## Sheet: Presentation
Additional file 1. cDNA fragments obtained and PCR primers used.
Gene	Method *	Clone	Nested PCR	cDNA fragment size (bp)	Coordinates in final assembly	Forward primer (5' to 3')	Reverse promer (5' to 3')
BfNcoa	1a	1a.1		686	368-1053	Ncoa-1F GCAGACAAGTGTGCCATTCTACAG	Ncoa-1R TGAGGAACCGATGTGCTAAGTCC
	1b	1b-1.3		914	1-914	pBluescript-NotI	Ncoa-1R TGAGGAACCGATGTGCTAAGTCC
	1c	n/a	to 1c-15c	n/a		Ncoa-1F GCAGACAAGTGTGCCATTCTACAG	pBluescript-NotI
	1c-15c	15c-2.3	from 1c	2021	984-3004	Ncoa-15F CCACACGGCAGGATATCAACG	pBluescript-NotI
BfClock	2b	2b.1		935	1491-2425	pBluescript-NotI	Clock-2R GCTGTGGTCATCAGAGAACCTTTAC
	3b	n/a	to 3b-12b	1195		pBluescript-NotI	Clock-3R TTGGTGGTCAGCAGGTCGTTC
	3b-12b	3b-12b.2	from 3b	1195	1-1195	pBluescript-NotI	Clock-12R CCCTTGGTCAGGAAACGATA
	Q2a	Q2F-3R.3		1017	572-1588	ClockQ2F CTCCTTGCTTGGGCACTTAC	Clock-3R TTGGTGGTCAGCAGGTCGTTC
BfBmal	4a	4a.1		1409	1-1409	Bmal-4F AGCCGCAAAAATGTCAGTCG	Bmal-4R GTCATCATAGGAGTGTGTGGAGAGC
	5a	5a.1		1520	263-1782	Bmal-5F CAGATGGTTTCCTGTTTGTTGTGAG	Bmal-5R CCACGGGATGTCGCTAAAATC
BfAhr	6b	6b.1		1047	1-1047	pBluescript-NotI	Ahr-6R CCTTCTCAGTGTATCCCAGCACAG
BfNpas4	7a	7a.7		2529	1-2529	Npas4-7F TCCATTCACGCTCAACGGG	Npas4-7R GAGGATTCACTTGGGGGGTTC
BfSim	8a	8a.1		640	360-999	Sim-8F GCTGACAGGGAACAGTATCTACGAG	Sim-8R GACATAGTTGACGCTGACGATGC
	22a	22ar-2.2	re-amplified	999	1-999	Sim-22F GCGAT- GAAGGAAAAGTCGAAGA	Sim-8R GACATAGTTGACGCTGACGATGC
BfNpas1/3	9a	9a,1		152	190-341	Trh-9F AAGGAGAAGTCGAGGGATGC	Trh-9R ATCTTCAGGTAACTGATGGTGAGTC
	9b	9b.1		339	1-339	pBluescript-NotI	Trh-9R ATCTTCAGGTAACTGATGGTGAGTC
	21a	21ar-2.2	re-amplified	1140	37-1176	Trh-21F TATAGCCTTTACGGGGTCAGG	Trh-21R GTGTGTCCTTCGGAATGGTTC
* Method: "a" was amplified with two gene-specific primers; "b" with pBluescript-NotI + a reverse gene-specific primer; "c" with a forward
gene-specific primer + pBluescript-NotI (5'-CTTGCGGCCGCTTCACTATAGGGCGAATTGGGTACC-3').
