# Supplementary material for: Genome-wide survey and expression analysis of the bHLH-PAS genes in the amphioxus Branchiostoma floridae reveal both conserved and diverged expression patterns between cephalochordates and vertebrates
Source: EvoDevo. 2014 Jun 3;5:20. doi: 10.1186/2041-9139-5-20 (PMC4066832; doi:10.1186/2041-9139-5-20)
Supplement: Additional file 2: Table S2 — List of Q-PCR primers. [file 2041-9139-5-20-S2.xls]

## Sheet: Additional file 2_Q-PCR
Additional file 2. Q-PCR primer list
Gene	#	Forward Primer	5' - 3'	Reverse Primer	5' - 3'
BfNcoa	Q2	Ncoa-Q2F	CGACCACACCCAGTTTGTC	Ncoa-Q2R	GTTTGACCATCATGCGACAC
BfClock	Q4	Clock-Q4F	GGCACACTGACCGAGAAC	Clock-Q4R	GCTGAGGTGGTCTGATGAGA
BfArnt	Q2	Arnt-Q2F	AAGCTGACCATCCTGCGTAT	Arnt-Q2R	AGGTGTTTGAGCTCCTGGTC
BfBmal	Q3	Bmal-Q3F	GTCTGGACCCTGGACAGAAC	Bmal-Q3R	GCTGACTCATACCGGGAGAT
BfAhr	Q1	Ahr-Q1F	TGATGGGCTGGTATTCTATGC	Ahr-Q1R	GAACTCTGCCCGATCTTCTG
BfNpas4	Q4	Npas4-Q4F	CACCAACACCTTCCACTCTG	Npas4-Q4R	CTGTCCTTTGAGTGCTGTTCC
BfSim	Q3	Sim-Q3F	GAACCGCAGGACCTGATAGA	Sim-Q3R	GTGGTCACCTGACCCTTCAT
BfNpas1/3	Q3	Trh-Q3F	GGTCACCATGGACCTCAAA	Trh-Q3R	GGCGTGAAGGAAGTCATAGC
BfHifα	Q1*	Hifa-Q1-Lonly-F	GGAGGATCTGACACGAGTGG	Hifa-Q1-Lonly-R	AAGCCAGGGTCCAGAGAAGT
	Q2*	Hifa-Q2-sonly-F	AGGCCACAGACACCATCTTC	Hifa-Q2-sonly-R	AGCCGAACAGCACATCTTG
	Q6	Hifa-Q6-both-F	GACGTCAGTCAAACGTGTACC	Hifa-Q6-both-R	TCGTCGAAGTTCAGCAGTTT
BfbHLHPAS-orphan	Q1	orphan-Q1F	CAGAACCAGCTGGACTTGAA	orphan-Q1R	AGCACCTGATGTCCGTCTTC
BfPeriod	Q3	Per-Q3F	AGCTGGAGGACGTCAAACTG	Per-Q3R	TCGGCATTCTCTTCCGCTTC
* The BfHifα Q1 and Q2 primer sets were designed to specifically amplify the long isoform (Q1) or the short isoform (Q2) of BfHifα transcript.
